# Supplementary material for: A network pharmacology-based approach and molecular docking study to explore the therapeutic potential of a nutraceutical formula (Vernolac) in the treatment of cancer
Source: PLoS One. 2026 Jul 1;21(7):e0352420. doi: 10.1371/journal.pone.0352420 (PMC13322568; doi:10.1371/journal.pone.0352420)
Supplement: S1 Table — (XLSX) [file pone.0352420.s001.xlsx]

## Sheet: Sheet1
Compound name	PubChem ID	Molecula weight (g/mol)
			Lipinski rule
Carvacrol	10364	150.22	Yes
Cycloartenol	92110	426.7	Yes
24-methylene-cycloartanol	94204	440.7	Yes
4-Terpineol	11230	154.25	Yes
Campesterol	173183	400.7	Yes
Cycloeucalenol	101690	426.7	Yes
Dithymoquinone	398941	328.4	Yes
Gramisterol	5283640	412.7	Yes
Lophenol	160482	400.7	Yes
Nigellicine	11402337	246.26	Yes
Nigellidine-4-O-sulfite	139038582	375.4	Yes
Nigellidine	136828302	294.3	Yes
Stigmastanol	241572	416.7	Yes
Taraxerol	92097	426.7	Yes
Thymohydroquinone	95779	166.22	Yes
Thymol	6989	150.22	Yes
Thymoquinone	10281	164.2	Yes
Tirucallol	101257	426.7	Yes
1,3,5-Trimethyl benzene	7947	120.19	Yes
Anisaldehyde	31244	136.15	Yes
Apiole	10659	222.24	Yes
Beta-amyrin	73145	426.7	Yes
Carvone	7439	150.22	Yes
Dihydrocarvone	24473	152.23	Yes
Dill apiole	10231	222.24	Yes
Eicosadienoic acid	6439848	308.5	Yes
Estragole	8815	148.2	Yes
Fenchone	14525	152.23	Yes
Lauric acid	3893	200.32	Yes
Myristic acid	11005	228.37	Yes
Nigellone	398941	328.4	Yes
Obtusifoliol	65252	426.7	Yes
Oleic acid	445639	282.5	Yes
Palmitic acid	985	256.42	Yes
p-Cymene-8-ol	14529	150.22	Yes
stigma-5,22-dien-3- β -D-glucopyranoside	6602508	574.8	Yes
Stearic acid	5281	284.5	Yes
obtusifoliol	65252	426.7	Yes
limonene	22311	136.23	Yes
T-anethol	637563	148.2	Yes
α-Longipinene	12311396	204.35	Yes
α-Thujene	17868	136.23	Yes
alpha hederin	73296	751	Yes
3,5-Dicaffeoyl quinic acid	60150332	516.4	Yes
(+)-Tephropurpurin	10047971	424.4	Yes
1,3,8-Trihydroxy-4-methyl-2,7-diprenylxanthone	67261902	394.5	Yes
3,4-Dihydroxycinnamic acid	2518	180.16	Yes
3-O-Caffeoyl-1-O-methylquinic acid	131752768	368.3	Yes
4,5-dicaffeoyl quinic acid	5281780	516.4	Yes
4-hydroxybenzoic ac	135	138.12	Yes
5-Caffeoyl quinic a	1794427	354.31	Yes
benzoic acid	243	122.12	Yes
Caffeic acid	689043	180.16	Yes
Kaempferol rutinoside (Nicotiflorin) (Kaempferol-3-O-rutinoside)	5318767	594.5	Yes
p-Coumaric acid	637542	164.16	Yes
Quercetin 3-rutinoside	5280805	610.5	Yes
Quercetin	5280343	302.23	Yes
Senecionine	5280906	335.4	Yes
Senkirkine	5281752	365.4	Yes
stigmasterol (β-Stigmasterol)	5280794	412.7	Yes
trans-5-O-caffeoylquinic acid (neochlorogenic acid)	5280633	354.31	Yes
vanillic acid	8468	168.15	Yes
β-sitosterol	222284	414.7	Yes
caryophyllene oxide	1742210	220.35	Yes
stigma-5,22-dien-3- β -D-glucopyranoside	6602508	574.8	Yes
1H-indole-3-carbaldehyde	10256	145.16	Yes
4-hydroxyphthalide	12662077	150.13	Yes
9, 12, -octadecadienoic acid	3931	280.4	Yes
dibutylterephthalate	16066	278.34	Yes
hexadecanoic acid	985	256.42	Yes
Phytol	5280435	296.5	Yes
aurantiamide acetate	10026486	444.5	Yes
daidzein	5281708	254.24	Yes
stigmasterol	5280794	412.7	Yes
tricin	5281702	330.29	Yes
α-tocopherol	1742129	430.7	Yes
(3, 7, 11, 15)-tetramethyl-2-hexadecen-1-ol	5366244	296.5	Yes
4,8,12,16-tetramethylheptadecan-4-olide	567149	324.5	Yes
catechol	289	110.11	Yes
cytochalasin H	13892272	493.6	Yes
dibutylphthalate	3026	278.34	Yes
linarigenin	5280442	284.26	Yes
L-phenylalanine	6140	165.19	Yes
β-sitosterol	222284	414.7	Yes
Stearic acid	5281	284.5	Yes
apigenin	5280443	270.24	Yes
chrysoeriol	5280666	300.26	Yes
epiloliolide	44511808	196.24	Yes
isololiolide	11019783	196.24	Yes
loliolide	100332	196.24	Yes
octadecanoic acid	5281	284.5	Yes
β-sitosterol	222284	414.7	Yes
α-selinene	10856614	204.35	Yes
Dehydrovomifoliol	688492	222.28	Yes
ethyl caffeate	5317238	208.21	Yes
Vernolactone	Not deposited in PubChem		Yes
1,8cineol	2758	154.25	Yes
borneol	64685	154.25	Yes
Heminine	102014181	608.8	Yes
hemisine	5816	183.2	Yes
ledol	11074994	222.37	Yes
lupeol acetate	92157	468.8	Yes
nerolidol	5284507	222.37	Yes
salicylaldehyde	6998	122.12	Yes
Sitosterol	222284	414.7	Yes
α-terpinyl acetate	111037	196.29	Yes
3-hydroxy-4-methoxy benzaldehyde	12127	152.15	Yes
4-hydrobenzaldehyde	126	122.12	Yes
Denicunine	274977021	638.8	Yes
Dihydrocarvyl acetate	30248	196.29	Yes
Ferulic acid	445858	194.18	Yes
Hemidescine	101664025	650.8	Yes
hemidine	101594607	464.6	Yes
hexadecanoic acid	985	256.42	Yes
linalyl acetate	8294	196.29	Yes
vanillic acid	8468	168.15	Yes
